# Supplementary material for: Post-translational modifications glycosylation and phosphorylation of the major hepatic plasma protein fetuin-A are associated with CNS inflammation in children
Source: PLoS One. 2022 Oct 7;17(10):e0268592. doi: 10.1371/journal.pone.0268592 (PMC9544022; doi:10.1371/journal.pone.0268592)
Supplement: S1 Data — (XLSX) [file pone.0268592.s011.xlsx]

## Sheet: data concentrations (no phosph)
number	sex	diagnosis		Inflammatory 0no/1yes	FetA serum (mg/ml)	FetA CSF (µg/ml)	quotient FetA CSF/serum Qfet	ratio FetA S/Sprot	ratio FetA CSF/CSFprot	inflammatory	Inflammatory 0no/1yes	Prot serum (g/dl)	Prot CSF (g/l)	CRP serum (mg/l)	CRP elevated 0no/1yes	CSF IgG Quotient QIgG	intrath. IgG synthesis	Intrath. IgG synthesis 0no/1yes	CSF albumin Quotient QAlb	Qalb cut-off for BBB	BBB disrupted	BBB disrupted 0no/1yes
1	f	epilepsy		0	0.26622	0.34784	1.30658	0.0037	0.00129	k	0	72	0.27	<5	0	1.8	neg	0	4	6.5	n	0
2	f	Anti-NMDA Receptor encephalitis		1	0.19543	0.04956	0.2536	0.00287	0.00024	j	1	68	0.21	3.4	0	2.3	pos	1	3.53	6.5	n	0
3	f	chronic cephalgia		0	0.36061	0.45288	1.25587	0.00546	0.00189	k	0	66	0.24	3	0	1.9	neg	0	2.66	6.5	n	0
4	f	ADEM		1	0.2944	0.87555	2.97405	0.00453	0.0025	j	1	65	0.35	7	1	3	neg	0	6.2	5	j	1
5	f	exclusion demyelinating disease			0.30364	0.42315	1.39359	0.00434	0.00157			70	0.27	<5	0	2.45	neg	0	4.79	6.5	n	0
6	f	neuritis nervi optici		1	0.28219	0.11798	0.41807	0.00397	0.00091	j	1	71	0.13	<5	0	0.7	neg	0	1.5	5	n	0
7	f	neuroborreliosis		1	0.28425	0.35632	1.25356	0.00369	0.00108	j	1	77	0.33	3	0	3	neg	0	4.88	5	n	0
8	f	chronic cephalgia		0	0.2606	0.52451	2.01274	0.00372	0.00291	n	0	70	0.18	<5	0	1.09	neg	0	2.31	5	n	0
11	f	facial paresis		1	0.28721	0.98092	3.41537	0.00364	0.00446	j	1	79	0.22	<5	0					5
12	m	somatization disorder		0	0.35748	0.62642	1.75236	0.00441	0.00202	k	0	81	0.31	2.6	0	1.9	neg	0	3.67	6.5	n	0
13	f	plexus neuropathy		0	0.42005	0.56353	1.34157	0.00525	0.00176	n	0	80	0.32	<.3	0	1.98	neg	0	4.99	6.5	n	0
14	m	paroxysmal movement disorder		0	0.28501	0.45821	1.60773	0.00419	0.0017	n	0	68	0.27	<5	0	2.06	neg	0	3.67	5	n	0
15	m	chronic cephalgia		0	0.34915	0.38977	1.11633	0.00448	0.00103	n	0	78	0.38	<5	0	2.5	neg	0	0.4	6.5	n	0
16	f	facial paresis		1	0.31371	0.84382	2.68978	0.00402	0.00367	j	1	78	0.23	<5	0					5
17	m	facial paresis		1	0.31496	0.45444	1.44284	0.00426	0.00168	j	1	74	0.27	0.3	0	2.06	neg	0	3.65	5	n	0
20	f	tremor		0	0.29667	0.6975	2.35113	0.00464	0.00218	n	0	64	0.32			3.84	neg	0	2.48	5	n	0
21	f	epilepsy		0	0.35125	0.12594	0.35855	0.00549	0.0014	n	0	64	0.09	<5	0	0.68	neg	0	1.45	5	n	0
22	m	exclusion meningitis		0	0.23101	0.73846	3.19667	0.00316	0.0018	k	0	73	0.41	146.9	1					6.5
24	m	visual loss		0	0.33094	1.31756	3.98125	0.00404	0.00314	n	0	82	0.42	18	1	3.43	neg	0	7.2	5	j	1
26	f	facial paresis		1	0.3327	0.08983	0.27001	0.00469	0.00069	j	1	71	0.13	0.3	0	1.03	neg	0	2.13	5	n	0
27	m	facial paresis		1	0.38715	0.6983	1.80367	0.00466	0.00189	j	1	83	0.37	<5	0	2.5	neg	0	4.5	5	n	0
28	f	chronic cephalgia		0	0.41775	0.47366	1.13385	0.00536	0.00263	n	0	78	0.18	<5	0	0.98	neg	0	2.62	6.5	n	0
29	f	pseudotumor cerebri		0	0.37887	0.23956	0.63232	0.00462	0.002	n	0	82	0.12	<5	0	1	neg	0	1.5	5	n	0
30	m	facial paresis		1	0.23242	0.34621	1.48959	0.00327	0.00105	j	1	71	0.33	0.3	0	2.57	neg	0	4.97	5	n	0
31	m	facial paresis		1	0.2959	0.20414	0.68988	0.00411	0.00102	j	1	72	0.2	0.3	0					5
32	f	neuroborreliosis		1	0.29669	0.4685	1.57908	0.00436	0.00162	j	1	68	0.29	0.3	0					5
33	m	herpes encephalitis		1	0.32616	0.97486	2.9889	0.00435	0.00348	j	1	75	0.28	<5	0	3	pos	1	4.8	6.5	n	0
34	m	neuromyelitis optica		1	0.42388	0.95466	2.25217	0.00614	0.00382	j	1	69	0.25	<5	0	1.8	neg	0	4.5	6.5	n	0
35	f	chronic cephalgia		0	0.42176	0.22417	0.53152	0.00534	0.0014	k	0	79	0.16	0.8	0	1.07	neg	0	1.88	5	n	0
36	f	facial paresis		1	0.3268	0.28844	0.88264	0.00474	0.0012	j	1	69	0.24	<5	0					5
37	m	Guillain-Barré syndrome		1	0.22725	0.48486	2.13358	0.00264	0.00054	j	1	86	0.89	19.4	1	8.97	neg	0	10.8	6.5	j	1
39	m	varizella zoster virus encephalitis		1	0.33814	0.31889	0.94307	0.0047	0.00152	j	1	72	0.21	0.8	0	1.55	neg	0	2.57	5	n	0
40	f	ADEM		1	0.2733	0.42974	1.57237	0.00369	0.00195	j	1	74	0.22	<5	0	2.2	neg	0	3.9	6.5	n	0
42	f	Guillain-Barré syndrome		1	0.30251	3.42537	11.323	0.00414	0.0019	j	1	73	1.8	<5	0	21.1	neg	0	30	5	j	1
44	m	epilepsy		0	0.22659	0.12185	0.53777	0.00328	0.00068	n	0	69	0.18	8	1					5
45	f	neuroborreliosis		1	0.28035	0.58918	2.10161	0.00395	0.00125	j	1	71	0.47	0.3	0	3.45	neg	0	6.44	5	j	1
46	f	dyskinesia		0	0.35068	0.18848	0.53748	0.00494	0.00171	n	0	71	0.11	<5	0					5
47	f	chronic cephalgia		0	0.35681	0.0127	0.0356	0.00517	7e-05	k	0	69	0.17	<5	0					6.5
48	f	ADEM		1	0.15742	0.02511	0.15951	0.00228	0.00014	j	1	69	0.18	<5	0					5
49	m	exclusion neuroborreliosis			0.28689	0.27	0.94112	0.0041	0.00193			70	0.14	<5	0	0.98	neg	0	1.76	5	n	0
50	m	neuroborreliosis		1	0.26746	4.20956	15.7393	0.00361	0.0012	j	1	74	3.5	<5	0	96.7			67.3	6.5	j	1
51	f	neuritis nervi optici		1	0.3082	0.64463	2.09161	0.00428	0.0023	j	1	72	0.28	<5	0	1.7		0	3.7	5	n	0
52	f	exlucsion meningitis			0.22695	0.05707	0.25148	0.00307	0.00038			74	0.15	70	1					5
54	m	recurrent febrile seizures		0	0.30504	0.25195	0.82595	0.00484	0.00157	n	0	63	0.16	24	1					5
56	m	facial paresis		1	0.23346	0.58774	2.51754	0.00324	0.00184	j	1	72	0.32	<5	0					6.5
57	f	chronic cephalgia		0	0.39035	0.62972	1.6132	0.00494	0.00262	k	0	79	0.24	<5	0	1.82	neg	0	4.61	5	n	0
59	m	ataxia		0	0.27787	0.04274	0.15382	0.00448	0.00036	n	0	62	0.12	1	0	1.37	neg	0	2.21	5	n	0
60	f	ADEM		1	0.10748	0.21178	1.9703	0.00185	0.00057	j	1	58	0.37	229	1	4.8	pos	1	5.1	5	j	1
61	f	MS		1	0.2649	0.62842	2.37229	0.00308	0.00217	j	1	86	0.29	<5	0	6.2	pos	1	3.8	6.5	n	0
62	f	somatization disorder		0	0.31006	0.42432	1.36851	0.00463	0.00177	k	0	67	0.24	<5	0	1.6	neg	0	3.8	6.5	n	0
63	f	chronic cephalgia		0	0.32375	0.56348	1.74045	0.00456	0.00171	k	0	71	0.33			2.38	neg	0	4.76	5	n	0
65	f	clinically isolated syndrom		1	0.45646	0.49284	1.07969	0.00578	0.00205	j	1	79	0.24	1.3	0	2.55	pos	1	3.38	6.5	n	0
66	m	ADEM		1	0.3508	0.8603	2.45238	0.00481	0.00233	j	1	73	0.37	<5	0	3.1	neg	0	3.3	5	n	0
69	m	neuroborreliosis		1	0.2349	0.83369	3.54909	0.00336	0.00099	j	1	70	0.84	0.3	0	14.38	pos	1	13.41	5	j	1
70	f	neuritis nervi optici		1	0.26848	0.19908	0.74151	0.0034	0.00095	j	1	79	0.21	8	1	1.51	neg	0	2.65	5	n	0
71	f	chronic cephalgia		0	0.3	1.11	3.7	0.00375	0.00396	n	0	80	0.28	3	0	1.89	pos	1	3.11	6.5	n	0
72	m	facial paresis		1	0.26	1.35	5.19231	0.00329	0.00255	j	1	79	0.53	<0,3	0	3.5			7.68	6.5	j	1
73	f	chronic cephalgia		0	0.3	1.63	5.43333	0.00385	0.0037	n	0	78	0.44	<0,3	0	3.14	neg	0	9.96	6.5	j	1
74	f	vestibular neuritis			0.3	1.22	4.06667	0.00395	0.0033			76	0.37	<0,3	0	2.46			5.55	5	j	1
75	m	MS		1	0.23	0.61	2.65217	0.00295	0.0029	j	1	78	0.21	<0,3	0	2.22	pos	1	2.61	5	n	0
76	f	chronic shoulder pain		0	0.33	1.21	3.66667	0.00478	0.00346	n	0	69	0.35	0.7	0	2.21	neg	0	4.74	6.5	n	0
77	f	MS		1	0.36	0.82	2.27778	0.00439	0.00373	j	1	82	0.22	0.3	0	1.7	pos	1	2.73	5	n	0
78	f	paresthesia		0	0.29	0.71	2.44828	0.00358	0.00254	n	0	81	0.28	0.6	0	2	neg	0	4.29	6.5	n	0
79	f	demyelinating disease		1	0.29	0.87	3	0.00382	0.00264	j	1	76	0.33	2.6	0	3.16	neg	0	4.79	6.5	n	0
80	f	MS		1	0.28	1.17	4.17857	0.00337	0.00239	j	1	83	0.49	0.9	0	7.61	pos	1	5.6	6.5	n	0
81	m	chronic cephalgia		0	0.34	1.37	4.02941	0.00472	0.00326	n	0	72	0.42	3.6	0	3.15			5.78	6.5	n	0
	female				mean	mean	mean	mean	mean			mean	mean			mean			mean
	42				0.303499	0.664851	2.23898	0.00413288	0.00192364			73.5455	0.359394			4.86868			5.93604
	male				0.0621421	0.673625	2.3849	0.000828874	0.00102293			5.98529	0.453408			13.1651			9.48881
	24															(n=53)			(n=53)
	non inflam				non-inflam	non-inflam	non-inflam	non-inflam	non-inflam			non-inflam	non-inflam			non-inflam			non-inflam
	f 18				0.326982	0.572046	1.80255	0.00449556	0.00202074			72.8889	0.258889			1.99045			3.73136
	m 9				0.0521608	0.417104	1.35643	0.000658907	0.000954525			6.36736	0.102427			0.815484			2.05859
					(n=27)	(n=27)	(n=27)	(n=27)	(n=27)			(n=27)	(n=27)			(n=22)			(n=22)
	inflam				inflam	inflam	inflam	inflam	inflam			inflam	inflam			inflam			inflam
	f 21				0.288142	0.756135	2.64145	0.00388371	0.00186343			74.1714	0.451429			7.44143			7.87214
	m14				0.0659256	0.825235	2.95303	0.00087326	0.00106473			5.88696	0.600372			17.7048			12.6038
					(n=35)	(n=35)	(n=35)	(n=35)	(n=35)			(n=35)	(n=35)			(n=28)			(n=28)
	unclear				unclear	unclear	unclear	unclear	unclear			unclear	unclear			unclear			unclear
	f 3				0.27937	0.492555	1.66322	0.003865	0.001795			72.5	0.2325			1.96333			4.03333
	m 1				0.0308992	0.439651	1.446	0.000479609	0.00104117			2.59808	0.0944391			0.695334			1.63716
					(n=4)	(n=4)	(n=4)	(n=4)	(n=4)			(n=4)	(n=4)			(n=3)			(n=3)
	Age:
		total (n=66)	inflammatory	non-inflammatory	unclear
		n=66	n=35	n=27	n=4
	mean:	12.49	12.15	12.8	13.44
	STA:	4.63	4.51	4.97	2.56
	range:
	lower limit	1.55	2.48	1.55	10.58
	upper limit	17.88	17.88	17.65	16.57

## Sheet: data glycosylation
number	sex	diagnosis		inflammatory no0/yes1	fetA serum (mg/ml)	fetA CSF (µg/ml)	double band no0/yes1
1	f	epilepsy		0	0.26622	0.34784	1
3	f	chronic cephalgia		0	0.36061	0.45288	1
7	f	neuroborreliosis		1	0.28425	0.35632	0
9	f	MS		1			1
12	m	somatization disorder		0	0.35748	0.62642	0
22	m	exclusion meningitis		0	0.23101	0.73846	0
25	f	exclusion neuroborreliosis		0		0.19	0
32	f	neuroborreliosis		1	0.29669	0.4685	1
33	m	herpes encephalitis		1	0.32616	0.97486	0
35	f	chronic cephalgia		0	0.42176	0.22417	0
40	f	ADEM		1	0.2733	0.42974	0
41	f	SSPE		1			1
45	f	neuroborreliosis		1	0.28035	0.58918	1
47	f	chronic cephalgia		0	0.35681	0.0127	0
50	m	neuroborreliosis		1	0.26746	4.20956	1
55	m	MS		1			1
57	f	chronic cephalgia		0	0.39035	0.62972	0
58	f	MS		1			1
61	f	MS		1	0.2649	0.62842	1
62	f	somatization disorder		0	0.31006	0.42432	0
63	f	chronic cephalgia		0	0.32375	0.56348	0
66	m	ADEM		1	0.3508	0.8603	0
69	m	neuroborreliosis		1	0.2349	0.83369	1
	female				mean	mean
	16				0.310937	0.713714
	male				0.0520461	0.856712
	7				(n=18)	(n=19)
					mean inflam	mean inflam
	inflammation				0.286534	1.03895
	female				0.0325235	1.13843
	8				(n=9)	(n=9)
	male				mean control	mean control
	5				0.335339	0.420999
					0.0562928	0.217264
	Control				(n=9)	(n=10)
	female
	8
	male
	2
Age:
	total	inflammatory	controls
	n=23	n=13	n=10
mean:	12.95	11.41	14.95
STA:	4.09	4.64	1.82
range:
lower limit	3.96986	3.96986	12.1315
upper limit	17.6548	17.2877	17.6548

## Sheet: data phosphorylation
number	sex	diagnosis		CSF albumin Quotient Qalb	Qalb cut-off for BBB	BBB disrupted 0no/1yes	Inflammatory 0no/1yes	FetA serum mg/ml	PhosphoFetA rel serum (%)	PhosphoFetA abs serum (mg/ml)	FetA CSF µg/ml	PhosphoFetA rel CSF (%)	PhosphoFetA abs CSF (µg/ml)	quotient CSF phosphofet/serum phosphofet	CSF leucocytes (/µl)	CSF protein (g/l)	CRP serum (mg/l)	CRP elevated 0no/1yes	Intrath. IgG synthesis 0no/1yes	Prot serum (g/dl)
1	f	epilepsy		4	6.5	0	0	0.27	14	0.0378	0.35	0	0	0	1	0.27	<5	0	0	72
2	f	Anti-NMDA Receptor encephalitis		3.53	6.5	0	1	0.2	6	0.012	0.05	0	0	0	1	0.21	3.4	0	1	68
3	f	chronic cephalgia		2.66	6.5	0	0	0.36	9	0.0324	0.45	0	0	0	1	0.24	3	0	0	66
4	f	ADEM		6.2	5	1	1	0.29	15	0.0435	0.88	0	0	0	7	0.35	7	1	0	65
6	f	neuritis nervi optici		1.5	5	0	1	0.28	0	0	0.12	0	0		4	0.13	<5	0	0	71
7	f	neuroborreliosis		4.88	5	0	1	0.28	5	0.014	0.36	4	0.0144	0.8	35	33	3	0	0	71
9	f	MS		3	5	0	1	0.32							5	0.18	<5	0	0	83
10	f	neuritis nervi optici		5.5	6.5	0	1		13		0.31	9	0.0279	0.692308	1	0.36	1.4	0	0	70
11	f	facial paralysis			5		1	0.29	0	0	0.98	0	0		1	0.22	<5	0		79
12	m	somatization disorder		3.67	6.5	0	0	0.36	7	0.0252	0.63	0	0	0	7	0.31	2.6	0	0	81
16	f	facial paralysis			5		1	0.31	17	0.0527	0.84	5	0.042	0.294118	3	0.23	<5	0		78
17	m	facial paralysis		3.65	5	0	1	0.31	12	0.0372	0.45	3	0.0135	0.25	1	0.27	0.3	0	0	74
22	m	exclusion meningitis			6.5		0	0.23	6	0.0138	0.74	0	0	0	4	0.41	146.9	1		73
25	f	exclusion abducens paralysis		1.8	5	0	0		4		0.19	0	0	0	1	0.15	0.4	0	0	78
26	f	facial paralysis		2.13	5	0	1	0.33	17	0.0561	0.09	0	0	0	1	0.13	0.3	0		71
27	m	facial paralysis		4.5	5	0	1	0.39	11	0.0429	0.7	0	0	0	3	0.37	<5	0	0	83
30	m	facial paralysis		4.97	5	0	1	0.23	8	0.0184	0.35	5	0.0175	0.625	2	0.33	0.3	0	0	71
31	f	facial paralysis			5		1	0.3	9	0.027	0.2	0	0	0	1	0.2	0.3	0		72
32	f	neuroborreliosis			5		1	0.3	3	0.009	0.47	0	0	0	218	0.29	0.3	0		68
33	m	herpes encephalitis		4.8	6.5	0	1	0.33	3	0.0099	0.97	0	0	0	375	0.28	<5	0	0	75
35	f	chronic cephalgia		1.88	5	0	0	0.42	4	0.0168	0.22	0	0	0	2	0.16	0.8	0	0	79
36	f	facial paralysis			5		1	0.33	0	0	0.97	0	0		10	0.24	<5	0		69
37	m	Guillain-Barré syndrome		10.8	6.5	1	1	0.23	11	0.0253	0.48	0	0	0	13	0.89	19.4	1	0	86
40	f	ADEM		3.9	6.5	0	1	0.27	3	0.0081	0.43	1	0.0043	0.333333	3	0.22	<5	0	0	74
41	f	SSPE		1.97	5	0	1		3		0.06	0	0	0		0.19	7.8	1	1	69
42	f	Guillain-Barré syndrome		30	5	1	1	0.3	16	0.048	3.43	2	0.0686	0.125	5	1.8	<5	0	0	73
45	f	neuroborreliosis		6.44	5	1	1	0.28	6	0.0168	0.59	3	0.0177	0.5	108	0.47	0.3	0	0	71
47	f	chronic cephalgia			6.5		0	0.36	8	0.0288	0.01	37	0.0037	4.625	2	0.17	<5	0		69
50	m	neuroborreliosis		67.3	6.5	1	1	0.27	5	0.0135	4.21	17	0.7157	3.4	53	3.5	<5	0	1	74
51	f	neuritis nervi optici		3.7	5	0	1	0.31	22	0.0682	0.64	0	0	0	23	0.28	<5	0	0	72
53	f	facial paralysis		2.03	6.5	0	1	0.29	8	0.0232	0.13	0	0	0	1	0.14	<5	0
55	m	MS			5		1	0.38	2	0.0076	0.69	0	0	0	4	0.26
56	m	facial paralysis			6.5		1	0.23	16	0.0368	0.59	6	0.0354	0.375	3	0.32	<5	0		72
57	f	chronic cephalgia		4.61	5	0	0	0.39	4	0.0156	0.63	6	0.0378	1.5	3	0.24	<5	0	0	79
58	f	MS		2.8	5	0	1	0.34							12	0.15	<5	0	0	80
60	f	ADEM		5.1	5	1	1	0.11	4	0.0044	0.21	0	0	0	4	0.37	229	1	1	58
61	f	MS		3.8	6.5	0	1	0.26	4	0.0104	0.63	3	0.0189	0.75	9	0.29	<5	0	1	86
62	f	somatization disorder		3.8	6.5	0	0	0.31	6	0.0186	0.42	8	0.0336	1.33333	2	0.24	<5	0	0	67
63	f	chronic cephalgia		4.76	5	0	0	0.32	4	0.0128	0.56	7	0.0392	1.75	2	0.33			0	71
65	f	clinically isolated syndrome		3.38	6.5	0	1	0.46	7	0.0322	0.49	0	0	0	6	0.24	1.3	0	1	79
66	m	ADEM		3.3	5	0	1	0.35	6	0.021	0.86	6	0.0516	1	10	0.37	<5	0	1	73
69	m	neuroborreliosis		13.41	5	1	1	0.23	5	0.0115	0.83	10	0.083	2	299	0.84	0.3	0	1	70
70	f	neuritis nervi optici		2.65	5	0	1	0.27	28	0.0756	0.2	0	0	0	22	0.21	8	1	0	79
	female			mean				mean	mean	mean	mean	mean	mean	mean	mean	mean				mean
	31			6.83588				0.30225	8.07317	0.0243974	0.644146	3.21951	0.0298732	0.535608	30.1905	1.1593				73.6341
	male			11.6274				0.0629479	6.05821	0.018286	0.77356	6.50145	0.110341	0.985132	78.2086	4.94385				5.82156
	12			(n=35)				(n=40)	(n=41)	(n=38)	(n=41)	(n=41)	(n=41)	(n=38)	(n=42)	(n=43)				(n=41)
	inflam			mean inflammatory				mean inflammatory	mean inflammatory	mean inflammatory	mean inflammatory	mean inflammatory	mean inflammatory	mean inflammatory	mean inflammatory	mean inflammatory				mean inflammatory
	f 23			7.89385				0.292581	8.54839	0.0250103	0.716452	2.3871	0.0358226	0.398027	38.8438	1.43424				71.375
	m 10			13.1027				0.0615377	6.68575	0.0203556	0.868679	3.86613	0.125965	0.728572	87.8212	5.61438				14.1239
				(n=27)				(n=31)	(n=31)	(n=29)	(n=31)	(n=31)	(n=31)	(n=28)	(n=32)	(n=33)				(n=31)
	control			mean control				mean control	mean control	mean control	mean control	mean control	mean control	mean control	mean control	mean control				mean control
	f 8			3.3975				0.335556	6.6	0.0224222	0.42	5.8	0.01143	0.920833	2.5	0.252				73.5
	m 2			1.07962				0.0559982	3.00666	0.00845981	0.218403	10.8701	0.0167382	1.41427	1.74642	0.0779487				5.14296
				(n=8)				(n=9)	(n=10)	(n=9)	(n=10)	(n=10)	(n=10)	(n=10)	(n=10)	(n=10)				(n=10)
Age:
	total	inflammatory	controls
	n=43	n=33	n=10
mean:	12.35	11.57	14.95
STA:	4.65	4.95	1.82
range:
lower limit	0.49589	0.5	12.1315
upper limit	18.1151	18.12	17.6548
